# Supplementary material for: Follow the leader: On the relationship between leadership and scholarly impact in international collaborations
Source: PLoS One. 2019 Jun 20;14(6):e0218309. doi: 10.1371/journal.pone.0218309 (PMC6586445; doi:10.1371/journal.pone.0218309)
Supplement: S1 Fig — (XLSX) [file pone.0218309.s001.xlsx]

## Sheet: S1 Fig
Figure 2A: PropPapersInt = α + β * log(PapersAll)						Figure 2B: PropPapersInt = α + β * log(RD)
Parameter	Estimate	Std. Error	t value	Sig. Pr(>|t|)		Parameter	Estimate	Std. Error	t value	Sig. Pr(>|t|)
α	1341177	72540	18.49	<2e-16		α	52642	1706	30858	< 2e-16
β	-67561	0.6275	-10.77	<2e-16		β	-7659	1554	-4927	3.67e-06
Residual standard error: 11.63 on 100 degrees of freedom						Residual standard error: 15.22 on 92 degrees of freedom
Multiple R-squared: 0.5168, Adjusted R-squared: 0.5122						Multiple R-squared: 0.2168, Adjusted R-squared: 0.2202
F-statistic: 115.9 on 1 and 100 DF, p-value: < 2.2e-16						F-statistic: 24.28 on 1 and 92 DF, p-value: 3.67e-06
Figure 2C: PropPapersNat = α + β * log(PapersAll)						Figure 2D: PropPapersNat = α + β * log(RD)
Parameter	Estimate	Std. Error	t value	Sig. Pr(>|t|)		Parameter	Estimate	Std. Error	t value	Sig. Pr(>|t|)
α	-269602	34275	-7866	4.41e-12		α	170366	0.8482	20086	< 2e-16
β	36425	0.2965	12285	< 2e-16		β	44328	0.7728	5736	1.23e-07
Residual standard error: 5.497 on 100 degrees of freedom						Residual standard error: 7.565 on 92 degrees of freedom
Multiple R-squared: 0.5945, Adjusted R-squared: 0.5905						Multiple R-squared: 0.2834, Adjusted R-squared: 0.2804
F-statistic: 150.9 on 1 and 100 DF, p-value: < 2.2e-16						F-statistic: 32.9 on 1 and 92 DF, p-value: 1.228e-07
