# Supplementary material for: Follow the leader: On the relationship between leadership and scholarly impact in international collaborations
Source: PLoS One. 2019 Jun 20;14(6):e0218309. doi: 10.1371/journal.pone.0218309 (PMC6586445; doi:10.1371/journal.pone.0218309)
Supplement: S2 Fig — (XLSX) [file pone.0218309.s002.xlsx]

## Sheet: S2 Fig
Figure 4A: PropPapersIntLead = α + β * log(PapersAll)						Figure 4B: PropPapersIntLead = α + β * log(RD)
Parameter	Estimate	Std. Error	t value	Sig. Pr(>|t|)		Parameter	Estimate	Std. Error	t value	Sig. Pr(>|t|)
α	-23524	39124	-0.601	0.549		α	384905	0.8118	47414	< 2e-16
β	33476	0.3385	9891	<2e-16 ***		β	49101	0.7397	6638	2.17e-09
Residual standard error: 6.275 on 100 degrees of freedom						Residual standard error: 7.241 on 92 degrees of freedom
Multiple R-squared: 0.4995, Adjusted R-squared: 0.4985						Multiple R-squared: 0.417, Adjusted R-squared: 0.414
F-statistic: 97.83 on 1 and 100 DF, p-value: < 2.2e-16						F-statistic: 44.06 on 1 and 92 DF, p-value: 2.171e-09
Figure 4C: MNCSIntLead = α + β * log(PapersAll)						Figure 4D: MNCSIntLead = α + β * log(RD)
Parameter	Estimate	Std. Error	t value	Sig. Pr(>|t|)		Parameter	Estimate	Std. Error	t value	Sig. Pr(>|t|)
α	-0.28594	0.13862	-2063	0.0417		α	102386	0.02380	43016	< 2e-16
β	0.10544	0.01199	8792	4.36e-14		β	0.20784	0.02169	9583	1.72e-15
Residual standard error: 0.2223 on 100 degrees of freedom						Residual standard error: 0.2123 on 92 degrees of freedom
Multiple R-squared: 0.4469, Adjusted R-squared: 0.4404						Multiple R-squared: 0.5266, Adjusted R-squared: 0.52
F-statistic: 77.31 on 1 and 100 DF, p-value: 4.36e-14						F-statistic: 91.84 on 1 and 92 DF, p-value: 1.719e-15
