# Supplementary material for: Follow the leader: On the relationship between leadership and scholarly impact in international collaborations
Source: PLoS One. 2019 Jun 20;14(6):e0218309. doi: 10.1371/journal.pone.0218309 (PMC6586445; doi:10.1371/journal.pone.0218309)
Supplement: S1 Table — (XLSX) [file pone.0218309.s003.xlsx]

## Sheet: S1 Table
			all papers											lead papers										non-lead papers
R&D	Country Code	Country	papers	papers international collaboration	% papers international collaboration	papers national collaboration	% papers national collaboration	papers no institutional collaboration	% papers no institutional collaboration	MNCS International collaboration	MNCS national collaboration	MNCS no institutional collaboration		Country Code	papers	papers international collaboration	% lead papers	papers national collaboration	papers no institutional collaboration	MNCS international collaboration	MNCS national collaboration	MNCS no institutional collaboration		Country Code	papers international collaboration not lead	MNCS international collaboration not lead
4.18027	ISR	Israel	406800	181242	44.5531	79750	19.6042	145808	35.8427	1.57148	0.783031	0.939261		ISR	302682	78422	43.2692	79478	144782	1.22807	0.784458	0.940902		ISR	102556	1.79023
3.61498	KOR	South Korea	1219250	337064	27.6452	427470	35.0601	454716	37.2947	1.28118	0.737752	0.72054		KOR	1050158	170342	50.537	426396	453420	0.999492	0.739356	0.722746		KOR	166238	1.56484
3.41141	FIN	Finland	337906	176468	52.224	73504	21.7528	87934	26.0232	1.52215	0.959787	0.952296		FIN	230192	69656	39.4723	73238	87298	1.2184	0.958545	0.954771		FIN	106796	1.69962
3.31539	SWE	Sweden	684470	381614	55.7532	115748	16.9106	187108	27.3362	1.57199	1.02252	1.01845		SWE	448098	145930	38.2402	115858	186310	1.34669	1.02328	1.01973		SWE	235864	1.68631
3.27735	JPN	Japan	2617950	652944	24.941	917732	35.0554	1047274	40.0036	1.27967	0.773801	0.69687		JPN	2231642	279406	42.7917	913188	1039048	1.04112	0.775004	0.700075		JPN	372864	1.46128
2.86908	DNK	Denmark	406324	234810	57.7889	66030	16.2506	105484	25.9606	1.72092	1.16627	1.18634		DNK	256656	85564	36.4397	66038	105054	1.44653	1.16792	1.18711		DNK	149960	1.8516
2.84833	CHE	Switzerland	722274	463152	64.1241	75306	10.4262	183816	25.4496	1.73373	1.22418	1.20222		CHE	429590	170218	36.7521	76044	183328	1.61565	1.22841	1.20519		CHE	294564	1.78375
2.74494	AUT	Austria	378386	229028	60.5276	43206	11.4185	106152	28.0539	1.51105	0.935376	0.881191		AUT	235404	86586	37.8059	43254	105564	1.28993	0.935741	0.878876		AUT	142522	1.61544
2.72512	USA	United States	11364512	3428070	30.1647	3217754	28.3141	4718688	41.5213	1.53597	1.38014	1.20342		USA	9443534	1539774	44.9166	3209842	4693918	1.65552	1.3797	1.20497		USA	1888160	1.43848
2.72005	DEU	Germany	2948524	1427544	48.4155	531622	18.0301	989358	33.5543	1.4923	1.0057	0.922597		DEU	2108230	594746	41.6622	529948	983536	1.37854	1.00723	0.924219		DEU	833654	1.5666
2.40137	ISL	Iceland	23240	16862	72.5559	2398	10.3184	3980	17.1256	1.82477	0.80116	0.850114		ISL	11636	5158	30.5895	2436	4042	1.33096	0.808832	0.859159		ISL	11744	2.00897
2.28124	AUS	Australia	1311136	607992	46.3714	295754	22.5571	407390	31.0715	1.60613	1.07748	1.02441		AUS	946590	249268	40.9986	294070	403252	1.45103	1.0787	1.02704		AUS	359234	1.70317
2.18159	SGP	Singapore	281298	149028	52.9787	37978	13.501	94292	33.5203	1.65265	1.16821	1.20628		SGP	194280	62052	41.6378	38164	94064	1.54821	1.16551	1.20567		SGP	87004	1.71436
2.16195	FRA	France	2093952	1051660	50.2237	513868	24.5406	528424	25.2357	1.42886	0.966657	0.814203		FRA	1451788	416034	39.5597	510728	525026	1.29085	0.968056	0.815864		FRA	635642	1.51818
2.16	TWN	Taiwan	696650	163868	23.5223	288198	41.3691	244584	35.1086	1.24583	0.763475	0.774219		TWN	609726	78576	47.9508	287512	243638	0.990353	0.763811	0.776259		TWN	85050	1.48358
2.14844	BEL	Belgium	550524	330586	60.0493	69076	12.5473	150862	27.4033	1.58398	1.10346	0.995679		BEL	348998	130146	39.3683	69146	149706	1.37629	1.10222	0.997172		BEL	200376	1.69223
2.06579	SVN	Slovenia	99260	45586	45.9259	18480	18.6178	35194	35.4564	1.27043	0.660275	0.632517		SVN	70044	16982	37.2527	18340	34722	0.918228	0.663508	0.637103		SVN	28488	1.44691
1.83047	NLD	Netherlands	994388	534982	53.8001	193104	19.4194	266302	26.7805	1.71348	1.2044	1.19517		NLD	664646	208038	38.8869	192350	264258	1.54516	1.20421	1.19709		NLD	327156	1.80449
1.82118	CAN	Canada	1747952	797490	45.6243	343154	19.6318	607308	34.744	1.57638	1.05453	0.995856		CAN	1274324	327564	41.0744	343310	603450	1.39706	1.05833	0.998348		CAN	470632	1.68653
1.73218	CHN	China	4542228	1097852	24.1699	1482802	32.6448	1961574	43.1853	1.39373	0.843469	0.836544		CHN	4061028	631120	57.4868	1477962	1951946	1.2832	0.845102	0.83915		CHN	464958	1.54072
1.65784	GBR	United Kingdom	3129244	1496134	47.8114	541424	17.3021	1091686	34.8866	1.60589	1.19104	1.12117		GBR	2210774	590530	39.4704	539226	1081018	1.56853	1.19068	1.124		GBR	957560	1.6265
1.64928	NOR	Norway	298890	168656	56.4274	61798	20.6758	68436	22.8967	1.55307	0.987728	0.948097		NOR	193976	63744	37.7953	61880	68352	1.27315	0.986232	0.948766		NOR	105100	1.70736
1.55795	CZE	Czech Republic	283416	139358	49.1708	59226	20.8972	84832	29.932	1.25577	0.638006	0.56395		CZE	197048	53726	38.5525	58982	84340	0.912623	0.639361	0.567187		CZE	85386	1.44784
1.55235	EST	Estonia	40390	22962	56.8507	4388	10.8641	13040	32.2852	1.61207	0.715484	0.64705		EST	25460	8040	35.0144	4384	13036	1.05271	0.713758	0.647936		EST	14902	1.83379
1.48379	LUX	Luxembourg	16676	13460	80.7148	528	3.16623	2688	16.119	1.42033	0.940594	0.89666		LUX	7946	4628	34.3834	574	2744	1.1898	0.93515	0.901965		LUX	8880	1.50241
1.46637	IRL	Ireland	190972	103678	54.2896	25812	13.5161	61482	32.1942	1.59605	1.04222	0.986475		IRL	126394	39402	38.0042	25852	61140	1.33713	1.05072	0.992387		IRL	64388	1.70798
1.33801	PRT	Portugal	288956	156254	54.0754	60922	21.0835	71780	24.8412	1.34886	0.901891	0.850886		PRT	203216	70904	45.3774	60784	71528	1.10372	0.900819	0.853886		PRT	85334	1.53451
1.27477	ESP	Spain	1396514	611924	43.818	308536	22.0933	476054	34.0887	1.47024	0.911633	0.824492		ESP	1052566	273524	44.699	306860	472182	1.22741	0.914384	0.829919		ESP	337952	1.64353
1.23373	ITA	Italy	1684840	737258	43.7583	457924	27.1791	489658	29.0626	1.49861	0.937778	0.848644		ITA	1272928	329662	44.7146	456252	487014	1.27145	0.939318	0.852123		ITA	406696	1.67704
1.19862	NZL	New Zealand	230208	120128	52.1824	29782	12.937	80298	34.8806	1.51257	0.91622	0.917803		NZL	155960	46682	38.8602	29806	79472	1.22702	0.928543	0.926261		NZL	73666	1.65444
1.18035	HUN	Hungary	189568	103198	54.4385	33204	17.5156	53166	28.0459	1.31744	0.580181	0.552148		HUN	122992	37198	36.0453	33066	52728	0.869587	0.581472	0.553338		HUN	65688	1.53869
1.12353	BRA	Brazil	933062	282264	30.2514	336840	36.1005	313958	33.6481	1.19843	0.564435	0.542837		BRA	779098	134008	47.4761	334666	310424	0.875969	0.566025	0.54633		BRA	147784	1.48418
1.09623	RUS	Russia	959690	326894	34.0625	172124	17.9354	460672	48.0022	1.08103	0.31412	0.243582		RUS	748972	124060	37.9511	170266	454646	0.676413	0.316607	0.244621		RUS	201766	1.3133
1.01608	MYS	Malaysia	171888	83068	48.3268	27324	15.8964	61496	35.7768	1.04516	0.636187	0.752209		MYS	130052	41388	49.8242	27368	61296	0.854474	0.638432	0.752786		MYS	41628	1.18998
0.882027	LTU	Lithuania	52758	20564	38.978	8026	15.2129	24168	45.8092	1.23341	0.437976	0.410753		LTU	40470	8394	40.8189	8004	24072	0.755299	0.440482	0.411452		LTU	12116	1.5002
0.827291	TUR	Turkey	641780	121814	18.9806	194132	30.249	325834	50.7704	1.19791	0.543712	0.568656		TUR	575470	57186	46.9453	193622	324662	0.866096	0.544041	0.570521		TUR	64472	1.45246
0.804051	ZAF	South Africa	258544	128368	49.6503	35754	13.829	94422	36.5207	1.36976	0.676029	0.647109		ZAF	176162	47750	37.1977	35492	92920	1.03619	0.67748	0.649928		ZAF	80576	1.5394
0.800717	IND	India	1280820	272270	21.2575	318862	24.8951	689688	53.8474	1.21751	0.655071	0.662042		IND	1126612	128930	47.3537	316792	680890	0.95209	0.656056	0.666292		IND	143094	1.4276
0.797006	HRV	Croatia	91256	36120	39.581	21618	23.6894	33518	36.7296	1.19808	0.41231	0.406029		HRV	69158	14470	40.0609	21512	33176	0.730606	0.414732	0.408436		HRV	21526	1.45799
0.785616	UKR	Ukraine	152786	73244	47.9389	14932	9.77315	64610	42.2879	0.92503	0.26616	0.215039		UKR	106532	27984	38.2065	14806	63742	0.581818	0.266661	0.215946		UKR	44960	1.10179
0.752648	POL	Poland	626440	224260	35.7991	118612	18.9343	283568	45.2666	1.21497	0.535215	0.491939		POL	488580	88900	39.6415	117976	281704	0.806162	0.536499	0.49356		POL	134746	1.44164
0.739865	SRB	Republic of Serbia	88758	33564	37.8152	25392	28.6081	29802	33.5767	1.18291	0.395659	0.485864		SRB	67456	14844	44.226	24260	28352	0.722203	0.391004	0.484009		SRB	18646	1.48799
0.699646	GRC	Greece	306958	134456	43.8027	61904	20.1669	110598	36.0303	1.41871	0.787582	0.777203		GRC	229072	56768	42.2205	61810	110494	1.06505	0.788781	0.780136		GRC	77574	1.65044
0.682873	ARE	United Arab Emirates	34028	23436	68.8727	1476	4.3376	9116	26.7897	1.13047	0.548534	0.696343		ARE	19620	8724	37.2248	1584	9312	0.794352	0.563717	0.690819		ARE	14778	1.2758
0.682731	SVK	Slovakia	93728	50288	53.6531	12650	13.4965	30790	32.8504	1.03953	0.423148	0.41876		SVK	62854	19736	39.2459	12598	30520	0.683897	0.42407	0.422		SVK	30436	1.22733
0.678506	BLR	Byelarus	35288	19552	55.4069	2684	7.60599	13052	36.9871	1.02618	0.224916	0.208311		BLR	21748	6258	32.007	2634	12856	0.578805	0.226536	0.209887		BLR	13196	1.18847
0.672651	TUN	Tunisia	72462	38626	53.3052	12682	17.5016	21154	29.1932	0.864025	0.509903	0.469142		TUN	54458	20772	53.7772	12644	21042	0.676639	0.510634	0.470979		TUN	17760	1.07247
0.660915	MAR	Morocco	45366	27858	61.4072	6056	13.3492	11452	25.2436	0.945538	0.445548	0.33578		MAR	28078	10622	38.1291	6022	11434	0.616419	0.444163	0.334843		MAR	17170	1.1443
0.614008	LVA	Latvia	16084	9248	57.4981	1606	9.98508	5230	32.5168	1.21081	0.456086	0.370032		LVA	9822	2992	32.3529	1612	5218	0.679702	0.450807	0.370931		LVA	6236	1.39273
0.589839	BGR	Bulgaria	68696	38366	55.849	8572	12.4782	21758	31.6729	1.10992	0.348013	0.383302		BGR	44282	14352	37.4081	8498	21432	0.636082	0.351865	0.386178		BGR	23856	1.3217
0.57052	KEN	Kenya	34592	29070	84.0368	2210	6.38876	3312	9.57447	1.32933	0.555446	0.560537		KEN	13548	7926	27.2652	2266	3356	1.02968	0.560237	0.551988		KEN	21208	1.43479
0.548567	ARG	Argentina	228780	101640	44.427	56800	24.8273	70340	30.7457	1.18515	0.612924	0.560968		ARG	169768	43870	43.1621	56396	69502	0.846185	0.6159	0.562913		ARG	57610	1.42729
0.493117	MEX	Mexico	308544	135296	43.8498	79786	25.8589	93462	30.2913	1.13947	0.486358	0.486632		MEX	230596	58332	43.1144	79418	92846	0.76015	0.488231	0.488926		MEX	76818	1.40277
0.481898	CRI	Costa Rica	13238	10082	76.1595	612	4.62305	2544	19.2174	1.24	0.404336	0.461135		CRI	5608	2540	25.1934	614	2454	0.859639	0.397843	0.474253		CRI	7538	1.34824
0.47865	QAT	Qatar	18068	15220	84.2373	396	2.19172	2452	13.571	1.50836	0.608141	0.640062		QAT	7430	4420	29.0407	464	2546	1.08093	0.59784	0.646627		QAT	10882	1.64313
0.471005	EGY	Egypt	180822	86238	47.6922	28310	15.6563	66274	36.6515	1.0011	0.619516	0.595437		EGY	117584	25068	29.0684	27794	64722	0.766022	0.618132	0.597946		EGY	61106	1.09204
0.461601	SAU	Saudi Arabia	162960	113112	69.4109	7750	4.75577	42098	25.8333	1.41105	0.567808	0.598526		SAU	89132	38144	33.7223	8192	42796	0.942421	0.581992	0.601601		SAU	75168	1.62714
0.459894	CUB	Cuba	25540	17122	67.0399	3172	12.4197	5246	20.5403	0.818031	0.310831	0.274737		CUB	13772	5904	34.482	3018	4850	0.573196	0.314122	0.288002		CUB	11108	0.948013
0.454955	SEN	Senegal	9472	7818	82.538	568	5.99662	1086	11.4654	1.00571	0.289542	0.308845		SEN	3650	2030	25.9657	552	1068	0.7543	0.285427	0.311303		SEN	5812	1.0912
0.44	MDA	Moldova	7434	5468	73.5539	416	5.59591	1550	20.8501	0.986185	0.199399	0.286283		MDA	3676	1720	31.4557	416	1540	0.545156	0.199399	0.292005		MDA	3742	1.17191
0.4347	JOR	Jordan	31320	15370	49.0741	4072	13.0013	11878	37.9246	1.04049	0.618834	0.532315		JOR	22400	6586	42.8497	4058	11756	0.717346	0.625871	0.533593		JOR	8760	1.24779
0.432827	CYP	Cyprus	20822	14488	69.5803	1028	4.93709	5306	25.4827	1.45467	0.79929	0.822561		CYP	11454	5008	34.5665	1054	5392	1.05777	0.821652	0.821872		CYP	9480	1.59804
0.43	IRN	Iran	477926	105868	22.1515	153826	32.1862	218232	45.6623	1.14192	0.726808	0.729226		IRN	430400	60156	56.8217	153212	217032	0.961198	0.727327	0.730482		IRN	45546	1.3838
0.41634	TZA	Tanzania	17986	15510	86.2337	750	4.16991	1726	9.59635	1.20244	0.550077	0.461607		TZA	6138	3646	23.5074	768	1724	0.900919	0.563549	0.476181		TZA	11896	1.29183
0.389498	PAK	Pakistan	127822	57004	44.5964	31934	24.9832	38884	30.4204	1.18349	0.496634	0.502825		PAK	95098	24678	43.2917	31702	38718	0.896999	0.497254	0.508338		PAK	32308	1.39252
0.368752	UGA	Uganda	17954	15338	85.4294	924	5.14649	1692	9.42408	1.25899	0.618653	0.476594		UGA	6808	4234	27.6046	922	1652	0.801503	0.617811	0.47365		UGA	11098	1.42656
0.361933	URY	Uruguay	20614	14142	68.6039	1716	8.32444	4756	23.0717	1.23434	0.624221	0.606752		URY	11900	5482	38.764	1722	4696	0.862893	0.638234	0.604751		URY	8648	1.43437
0.360137	CHL	Chile	159332	92208	57.8716	24276	15.2361	42848	26.8923	1.22186	0.567157	0.482284		CHL	102852	36198	39.2569	24186	42468	0.88116	0.570951	0.488617		CHL	55834	1.41801
0.348392	THA	Thailand	149088	78034	52.3409	27922	18.7285	43132	28.9306	1.15841	0.683987	0.656538		THA	102646	31422	40.2671	27982	43242	0.877173	0.686461	0.661771		THA	46618	1.32839
0.339057	ETH	Ethiopia	19258	13240	68.7506	2582	13.4074	3436	17.8419	1.09037	0.494249	0.467071		ETH	10110	4156	31.3897	2564	3390	0.781603	0.504742	0.469313		ETH	9094	1.2211
0.308846	ECU	Ecuador	12264	10584	86.3014	512	4.17482	1168	9.52381	1.09231	0.463273	0.482243		ECU	3830	2230	21.0695	472	1128	0.706737	0.520593	0.519689		ECU	8370	1.18488
0.30406	GHA	Ghana	15356	11362	73.9906	1350	8.79135	2644	17.218	1.19921	0.419297	0.48813		GHA	6624	2638	23.2177	1350	2636	0.664327	0.426462	0.493047		GHA	8718	1.3497
0.295072	MKD	Macedonia	7686	4824	62.7635	800	10.4085	2062	26.828	0.958608	0.351615	0.346922		MKD	4568	1746	36.194	794	2028	0.6698	0.347924	0.347096		MKD	3076	1.08064
0.282235	VNM	Vietnam	43666	33972	77.7997	4010	9.18335	5684	13.017	1.04995	0.609349	0.529324		VNM	17884	8158	24.0139	4058	5668	0.784688	0.613217	0.529012		VNM	25790	1.12869
0.243042	ARM	Armenia	18458	11240	60.895	1350	7.3139	5868	31.7911	1.26609	0.26701	0.23277		ARM	10846	3688	32.8114	1340	5818	1.00234	0.269952	0.233774		ARM	7486	1.3974
0.21939	NGA	Nigeria	57386	21614	37.6642	12094	21.0748	23678	41.2609	1.0146	0.352004	0.334731		NGA	42778	7500	34.6997	11938	23340	0.572663	0.354949	0.338605		NGA	14100	1.22931
0.208448	COL	Colombia	72962	45346	62.1502	9868	13.5248	17748	24.325	1.20581	0.380209	0.380034		COL	42164	14982	33.0393	9752	17430	0.679302	0.384184	0.386408		COL	30282	1.42786
0.20553	NPL	Nepal	10716	8164	76.1851	710	6.62561	1842	17.1892	1.08164	0.328194	0.274825		NPL	4212	1706	20.8966	714	1792	0.671595	0.33221	0.283205		NPL	6442	1.18911
0.204733	AZE	Azerbaijan	11650	6056	51.9828	990	8.49785	4604	39.5193	1.14105	0.176634	0.157839		AZE	6660	1092	18.0317	988	4580	0.351607	0.17737	0.154573		AZE	4940	1.26032
0.203755	UZB	Uzbekistan	10764	5946	55.2397	744	6.91193	4074	37.8484	0.72087	0.232086	0.156135		UZB	6350	1630	27.4134	736	3984	0.606496	0.229962	0.160438		UZB	4284	0.767642
0.196343	GEO	Georgia	13912	9558	68.7033	1074	7.71995	3280	23.5768	1.46647	0.267277	0.284242		GEO	6196	1910	19.9833	1068	3218	0.550498	0.267226	0.289801		GEO	7616	1.62683
0.2	OMN	Oman	13766	8830	64.1435	628	4.56196	4308	31.2945	1.15569	0.445496	0.553668		OMN	8386	3384	38.3239	674	4328	0.78385	0.443994	0.557156		OMN	5466	1.3109
0.2	KAZ	Kazakhstan	12444	7360	59.145	1098	8.82353	3986	32.0315	0.743908	0.202007	0.235122		KAZ	7108	2064	28.0435	1084	3960	0.451929	0.207917	0.237608		KAZ	5284	0.845704
0.2	BFA	Burkina-Faso	7082	6414	90.5676	286	4.03841	382	5.39396	0.965591	0.329231	0.370576		BFA	2324	1664	25.9432	288	372	0.762907	0.337778	0.398322		BFA	0	#DIV/0!
0.151423	PAN	Panama	8562	7774	90.7965	158	1.84536	630	7.35809	1.67105	0.562544	0.980746		PAN	2218	1470	18.9092	188	560	1.2267	0.687351	0.898182		PAN	6334	1.75069
0.143566	BIH	Bosnia & Herzegovina	9006	5780	64.1794	1088	12.0808	2138	23.7397	0.79543	0.208974	0.217737		BIH	5074	1872	32.3875	1082	2120	0.548211	0.210356	0.229424		BIH	3896	0.908087
0.131587	LKA	Sri Lanka	14512	9476	65.2977	1850	12.7481	3186	21.9542	1.45109	0.426936	0.490224		LKA	7760	2700	28.493	1840	3220	0.805903	0.426463	0.499885		LKA	6784	1.65265
0.120931	KWT	Kuwait	21120	9552	45.2273	2212	10.4735	9356	44.2992	1.00273	0.417496	0.495802		KWT	15748	4134	43.2789	2244	9370	0.681621	0.443178	0.498215		KWT	5412	1.19543
0.1198	PHL	Philippines	26276	17888	68.0773	1966	7.48211	6422	24.4406	1.39217	0.359142	0.419298		PHL	12678	4340	24.2621	1980	6358	0.952229	0.382964	0.421586		PHL	13558	1.50611
0.088994	PER	Peru	19948	17174	86.0938	854	4.28113	1920	9.62503	1.30032	0.476138	0.45004		PER	5808	3142	18.2951	832	1834	0.827451	0.470954	0.469852		PER	14032	1.39837
0.083965	IDN	Indonesia	34536	29166	84.451	1750	5.06718	3620	10.4818	1.07903	0.406556	0.481676		IDN	11112	5634	19.317	1780	3698	0.737332	0.414231	0.485569		IDN	23602	1.14596
0.0389657	IRQ	Iraq	12682	7820	61.6622	1266	9.98265	3596	28.3551	0.989099	0.335603	0.378504		IRQ	6228	1542	19.7187	1248	3438	0.504268	0.333229	0.377785		IRQ	6272	1.10553
0	LBN	Lebanon	24856	15302	61.5626	1684	6.77502	7870	31.6624	1.19303	0.53606	0.593559		LBN	15098	5588	36.5181	1678	7832	0.8285	0.536057	0.602397		LBN	9708	1.35204
0	CMR	Cameroon	16792	13062	77.787	1646	9.80229	2084	12.4107	0.856409	0.439984	0.451498		CMR	8624	4966	38.0187	1620	2038	0.553084	0.439973	0.448098		CMR	8092	1.04287
0	VEN	Venezuela	37490	19582	52.2326	5830	15.5508	12078	32.2166	0.981956	0.318005	0.326886		VEN	24478	7120	36.3599	5686	11672	0.619363	0.317307	0.327778		VEN	12378	1.1678
0	ZWE	Zimbabwe	8980	6754	75.2116	576	6.41425	1650	18.3742	1.16855	0.490093	0.575956		ZWE	4014	1872	27.7169	558	1584	0.752822	0.489756	0.532126		ZWE	4892	1.31132
0	BGD	Bangladesh	32170	22246	69.1514	3532	10.9792	6392	19.8694	1.10128	0.481892	0.434014		BGD	16874	6838	30.7381	3522	6514	0.743316	0.480764	0.445996		BGD	15406	1.24252
0	MWI	Malawi	8094	7032	86.8792	292	3.60761	770	9.51322	1.22937	0.472911	0.409891		MWI	2658	1658	23.5779	288	712	0.836081	0.507257	0.375227		MWI	5396	1.34769
0	SDN	Sudan	7106	5378	75.6825	762	10.7233	966	13.5941	1.0791	0.396653	0.361443		SDN	2720	1056	19.6356	752	912	0.521046	0.401936	0.362625		SDN	4322	1.20368
0.44	ROM	Romania	171606	70762	41.2352	41258	24.0423	59586	34.7226	1.13282	0.372672	0.394229		ROM	126846	26900	38.0148	41056	58890	0.759091	0.373569	0.396905		ROM	43626	1.33412
0	SYR	Syria	7286	4266	58.5506	310	4.25474	2710	37.1946	1.1799	0.339064	0.387597		SYR	4066	1064	24.9414	324	2678	0.883559	0.403382	0.390179		SYR	3200	1.25161
0.2	DZA	Algeria	49520	29020	58.6026	7364	14.8708	13136	26.5267	0.807027	0.638195	0.485668		DZA	35066	14724	50.7374	7342	13000	0.668443	0.639602	0.484791		DZA	14188	0.947273
